# Supplementary material for: Electrochemical Performance of Guanidinium Salt-Added PVP/PEO Solid Polymer Electrolyte with Superior Power Density
Source: Polymers (Basel). 2025 Jan 15;17(2):206. doi: 10.3390/polym17020206 (PMC11769341; doi:10.3390/polym17020206)
Supplement: Supplementary file 1 [file polymers-17-00206-s001.zip]

Archive with 1 entries (1 files):
- polymers-3306962-supplementary.pdf
